# Supplementary material for: Isolation and characterization of Stenotrophomonas rhizophila T3E: a multifunctional rhizobacterium enhancing tomato growth and soil health
Source: Front Plant Sci. 2025 Oct 23;16:1692957. doi: 10.3389/fpls.2025.1692957 (PMC12589107; doi:10.3389/fpls.2025.1692957)
Supplement: Supplementary file 3 [file DataSheet3.xls]

## Sheet: 钾
Supplementary Table S3. Genes involved in potassium (K⁺) uptake and transport in Stenotrophomonas rhizophila T3E.
Gene ID	Location	NR Hit	NR Description	Gene Len (bp)	Identity (%)	Coverage (%)	Evalue	Score
gene0370	Chromosome	HDS0924688.1	potassium-transporting ATPase subunit KdpC	657	97.2	100	2.47e-136	1005
gene0371	Chromosome	HDS0924689.1	potassium-transporting ATPase subunit KdpB	2052	99.9	100	0	3199
gene0372	Chromosome	WP_282245351.1	potassium-transporting ATPase subunit KdpA	1713	99.6	100	0	2793
gene2161	Chromosome	HDS0923209.1	two pore domain potassium channel family protein	663	97.3	100	1.22e-137	1014
gene2902	Chromosome	WP_282247638.1	potassium transporter Kup	1920	100	100	0	3271
