# Supplementary material for: Isolation and characterization of Stenotrophomonas rhizophila T3E: a multifunctional rhizobacterium enhancing tomato growth and soil health
Source: Front Plant Sci. 2025 Oct 23;16:1692957. doi: 10.3389/fpls.2025.1692957 (PMC12589107; doi:10.3389/fpls.2025.1692957)
Supplement: Supplementary file 4 [file DataSheet4.xlsx]

## Sheet: NR注释结果表_AnnoNR_Origin-5
Supplementary Table S4. Genes associated with indole-3-acetic acid (IAA) and abscisic acid (ABA) biosynthesis pathways in T3E.
Gene ID	Location	NR Hit	NR Description	Gene Len (bp)	Identity (%)	Coverage (%)	Evalue	Score
gene1724	Chromosome	WP_282247999.1	YerC/YecD family TrpR-related protein	327	100	100	2.96E-68	535
gene3514	Chromosome	WP_093534926.1	MULTISPECIES: indole-3-glycerol phosphate synthase TrpC	804	100	100	3.82E-178	1290
gene0120	Chromosome	WP_282245725.1	indolepyruvate ferredoxin oxidoreductase family protein(IorA)	3699	99.8	100	0	6380
gene2503	Chromosome	WP_282248082.1	phytoene/squalene synthase family protein (PSY)	708	99.1	100	4.49E-161	1171
