# Supplementary material for: Isolation and characterization of Stenotrophomonas rhizophila T3E: a multifunctional rhizobacterium enhancing tomato growth and soil health
Source: Front Plant Sci. 2025 Oct 23;16:1692957. doi: 10.3389/fpls.2025.1692957 (PMC12589107; doi:10.3389/fpls.2025.1692957)
Supplement: Supplementary file 5 [file DataSheet5.xlsx]

## Sheet: NR注释结果表_AnnoNR_Origin-13
Supplementary Table S5. Genes involved in phosphorus solubilization and phosphate metabolism in T3E.
Gene ID	Location	NR Hit	NR Description	Gene Len (bp)	Identity (%)	Coverage (%)	Evalue	Score
gene1590	Chromosome	HDS0922935.1	phytase	1113	99.5	100	9.68E-267	1894
gene0852	Chromosome	WP_282247514.1	exopolyphosphatase	1527	100	100	0	2531
gene0343	Chromosome	HDS0924665.1	glucose 1-dehydrogenase	756	99.6	100	2.31E-171	1242
