# Supplementary material for: Isolation and characterization of Stenotrophomonas rhizophila T3E: a multifunctional rhizobacterium enhancing tomato growth and soil health
Source: Front Plant Sci. 2025 Oct 23;16:1692957. doi: 10.3389/fpls.2025.1692957 (PMC12589107; doi:10.3389/fpls.2025.1692957)
Supplement: Supplementary file 6 [file DataSheet6.xlsx]

## Sheet: NR注释结果表_AnnoNR_Origin-19
Supplementary Table S6. Genes related to nitrogen fixation and nitrogen metabolism in T3E.
Gene ID	Location	NR Hit	NR Description	Gene Len (bp)	Identity (%)	Coverage (%)	Evalue	Score
gene0029	Chromosome	WP_137190548.1	carbon-nitrogen hydrolase family protein	729	69.6	99.17	4.91E-111	845
gene0136	Chromosome	WP_282247837.1	P-II family nitrogen regulator	339	100	100	1.44E-70	551
gene0155	Chromosome	WP_282246770.1	nitrogen regulation protein NR(I)	1449	98.3	100	0	2328
gene0741	Chromosome	WP_282247568.1	nitroreductase	594	99.5	96.95	7.18E-131	964
gene1181	Chromosome	WP_184125347.1	nitronate monooxygenase	1077	98	100	1.26E-240	1720
gene1661	Chromosome	WP_282248021.1	carbon-nitrogen hydrolase	888	99.3	100	3.98E-219	1565
gene3567	Chromosome	WP_068854331.1	MULTISPECIES: P-II family nitrogen regulator	339	100	100	4.12E-70	548
